# Supplementary material for: Mouth Washing Impaired SARS-CoV-2 Detection in Saliva
Source: Diagnostics (Basel). 2021 Aug 22;11(8):1509. doi: 10.3390/diagnostics11081509 (PMC8391436; doi:10.3390/diagnostics11081509)
Supplement: Supplementary file 1 [file diagnostics-11-01509-s001.zip]

Archive with 1 entries (1 files):
- diagnostics-1304281-supplementary.pdf
